# Supplementary material for: Environmental DNA Assay for the Detection of the American Bullfrog (Lithobates catesbeianus) in the Early Stages of the Invasion in the Ebre Delta
Source: Animals (Basel). 2023 Feb 15;13(4):683. doi: 10.3390/ani13040683 (PMC9952411; doi:10.3390/ani13040683)
Supplement: Supplementary file 1 [file animals-13-00683-s001.zip]

Archive with 1 entries (1 files):
- animals-2146289-supplementary.pdf
